# Supplementary material for: Early inoculation of an endophyte alters the assembly of bacterial communities across rice plant growth stages
Source: Microbiol Spectr. 2023 Sep 1;11(5):e04978-22. doi: 10.1128/spectrum.04978-22 (PMC10580921; doi:10.1128/spectrum.04978-22)
Supplement: Table S1 — Strain information. [file spectrum.04978-22-s0005.xlsx]

## Sheet: Sheet1
Table S1. Strains information based on the high similarity of 16S rRNA gene with X. sacchari in NCBI database
Number	Strains	Host source	Compartmens	16S rRNA gene of GenBank accession number	Year of publication
1	X. sacchari AF16	Rice	Leaf	LC015607	2019
2	X. sacchari AF29	Rice	Root	LC015608	2019
3	X. sacchari AF54	Rice	Leaf	LC015609	2019
4	X. sacchari AF119	Rice	Root	LC015603	2019
5	X. sacchari AF10	Rice	Leaf	LC015604	2019
6	X. sacchari AF15	Rice	Root	LC015606	2019
7	X. sacchari AF50	Rice	Root	LC015602	2019
8	X. sacchari AF116	Rice	Root	LC015605	2019
9	X. sacchari A17T0S_Y76	Yam	Stem	LC373073	2019
10	X. sacchari KJ_40	Rice	Seed	KY486222	2019
11	X. sacchari FAN_24	Rice	Seed	KY486213	2019
12	X. sacchari KJ_5	Rice	Seed	KY486206	2019
13	X. sacchari KJ_3	Rice	Seed	KY486205	2019
14	X. sacchari R1	Rice	Seed	CP010409	2015
15	X. sacchari NCPPB 4393	Insect	Associated with banana plant	NZ_AGDB00000000	2011
16	X. sacchari ASH42	Rice	——	OM585549	2019
17	X. sacchari ASA31	Rice	——	OM585538	2019
18	X. sacchari OsEnb_ALM_C22	Rice	Leaf	MN889347	2020
19	X. sacchari OsEnb_ALM_B38	Rice	Leaf	MN889338	2020
20	X. sacchari OsEnb_ALM_B22	Rice	Leaf	MN889332	2020
21	X. sacchari OsEnb_ALM_B6	Rice	Leaf	MN889323	2020
22	X. sacchari OsEnb_ALM_B5	Rice	Leaf	MN889322	2020
23	X. sacchari OsEnb_ALM_A1	Rice	Leaf	MN889301	2020
24	X. sacchari OsEnb_PLM_L64	Rice	Leaf	MN889285	2020
25	X. sacchari OsEnb_PLM_L56	Rice	Leaf	MN889280	2020
26	X. sacchari Os_Ep_PSA_47	Rice	Seed	MN932361	2020
27	X. sacchari Os_Ep_PSA_24	Rice	Seed	MN932352	2020
28	X. sacchari Os_Ep_PSA_17	Rice	Seed	MN932349	2020
29	X. sacchari Os_Ep_PSA_2	Rice	Seed	MN932342	2020
30	X. sacchari Os_Ep_VSA_83	Rice	Seed	MN932341	2020
31	X. sacchari Os_Ep_VSA_70	Rice	Seed	MN932338	2020
32	X. sacchari Os_Ep_VSA_56	Rice	Seed	MN932332	2020
33	X. sacchari Os_Ep_VSA_41	Rice	Seed	MN932326	2020
34	X. sacchari ASD011	Rice	——	MK045637	2018
35	X. sacchari SBT10	Rice	——	MH220583	2018
36	X. sacchari SAM144	Rice	——	MH457167	2018
37	X. sacchari IR29-49	Rice	Seed	KY393357	2017
38	X. sacchari IC31-44	Rice	Seed	KY393352	2017
39	X. sacchari IC32-30	Rice	Seed	KY393338	2017
40	X. sacchari IC31-27	Rice	Seed	KY393335	2017
41	X. sacchari FL478-20	Rice	Seed	KY393328	2017
42	X. sacchari IR29-14	Rice	Seed	KY393322	2017
43	X. sacchari IC32-11	Rice	Seed	KY393319	2017
44	X. sacchari IC31-05	Rice	Seed	KY393313	2017
45	X. sacchari LMG 471	Rice	Seed	KY003114	2016
46	X. sacchari K-2	Rice	——	AB236047	2009
47	X. sacchari IITA-TZ127	corm-banana	——	OM909376	2022
48	X. sacchari EP207	Passiflora incarnata	Leaf	MG778881	2018
49	X. sacchari ICGV-4	Groundnut	Leaf	KY882111	2017
50	X. sacchari ICGV-3	Groundnut	Leaf	KY882110	2017
51	X. sacchari TMV2-3	Groundnut	Leaf	KY882044	2017
52	X. sacchari DD13	Sugarcane	——	KX925202	2016
53	X. sacchari MOSEL-RD2	Dodonaea viscosa	Rhizosphere	KJ591013	2014
54	X. sacchari LMG 476	Sugarcane	——	NZ_JXQE00000000	2015
55	X. sacchari CFBP 4641	Sugarcane	——	NZ_MDEK00000000	2016
56	X. sacchari F10	——	——	NZ_JACHNP000000000	2020
57	X. sacchari ICMP 16916	Sugarcane	——	MT760329	2020
58	X. sacchari LMG 471	Sugarcane	——	MN894062	2020
59	X. sacchari LMG 471	Sugarcane	——	NR_026392	2008
60	X. sacchari 15 16S	Sugarcane	Leaf	MT802173	2020
