# Supplementary material for: Early inoculation of an endophyte alters the assembly of bacterial communities across rice plant growth stages
Source: Microbiol Spectr. 2023 Sep 1;11(5):e04978-22. doi: 10.1128/spectrum.04978-22 (PMC10580921; doi:10.1128/spectrum.04978-22)
Supplement: Table S2 — Enrichment and depletion patterns. [file spectrum.04978-22-s0006.xlsx]

## Sheet: Table S2-1
Table S2-1. The enrichment and depletion patterns of the early inoculation in rhizosphere at the seedling stage
	Features	baseMean	log2FoldChange	lfcSE	stat	pvalue	padj	group	pvalue_log10
1	Dyadobacter	305.318	-2.71535	0.548628	-4.94935	7.45e-07	9.55e-06	Depleted	6.12784
2	Pantoea	243.407	-2.12773	0.599613	-3.5485	0.000387434	0.00241316	Depleted	3.4118
3	Asticcacaulis	182.262	-2.02102	0.602994	-3.35164	0.000803348	0.00407278	Depleted	3.0951
4	Novosphingobium	132.438	-2.15358	0.468045	-4.60122	4.2e-06	4.36e-05	Depleted	5.37675
5	Caulobacter	32.0113	-2.04166	0.514061	-3.97162	7.14e-05	0.00054497	Depleted	4.1463
6	Brucella	9.99723	-2.84119	0.76171	-3.73001	0.000191471	0.00134648	Depleted	3.7179
7	Kineococcus	7.75197	-2.08267	0.73711	-2.82546	0.00472135	0.0205851	Depleted	2.32593
8	Beijerinckia	8.30172	-2.76536	0.740204	-3.73594	0.000187013	0.00134648	Depleted	3.72813
9	Nevskia	4.62644	-3.21064	0.917331	-3.49997	0.000465302	0.00266936	Depleted	3.33227
10	Rhodopseudomonas	1.86788	-3.71543	1.17709	-3.15645	0.00159702	0.00773666	Depleted	2.79669
11	Roseomonas	1.79576	-3.20218	1.17153	-2.73333	0.00626978	0.0253114	Depleted	2.20275
12	Methylocystis	1.41813	-2.82981	1.1577	-2.44433	0.014512	0.0518627	Depleted	1.83827
13	Spirosoma	1.7467	-3.62327	1.39907	-2.58976	0.00960423	0.0361894	Depleted	2.01754
1	Xanthomonas	7099.26	11.8187	0.784678	15.0619	2.88e-51	6.29e-49	Enriched	50.5406
2	Arthrobacter	1707.72	2.31047	0.377085	6.12717	8.95e-10	1.95e-08	Enriched	9.04818
3	Bacillus	1973.17	3.07999	0.72314	4.25919	2.05e-05	0.000194463	Enriched	4.68825
4	Planococcus	883.726	3.60269	0.523459	6.88246	5.88e-12	2.14e-10	Enriched	11.2306
5	Azospirillum	704.814	5.18505	0.542226	9.56253	1.15e-21	8.35e-20	Enriched	20.9393
6	Clostridium_sensu_stricto	467.747	7.51914	0.500804	15.0141	5.93e-51	6.47e-49	Enriched	50.2269
7	Geobacter	231.688	3.09316	0.392869	7.87327	3.45e-15	1.51e-13	Enriched	14.4622
8	Chitinophaga	130.747	4.1269	0.45604	9.04942	1.44e-19	7.83e-18	Enriched	18.8416
9	Desulfosporosinus	80.4447	3.82064	0.616046	6.20188	5.58e-10	1.35e-08	Enriched	9.25337
10	Desulfitobacterium	71.3222	4.57852	0.68284	6.70511	2.01e-11	6.27e-10	Enriched	10.6968
11	Pseudomonas	56.5052	3.28656	0.57462	5.71953	1.07e-08	1.66e-07	Enriched	7.97062
12	Azospira	29.4396	6.79757	1.12236	6.05651	1.39e-09	2.76e-08	Enriched	8.85699
13	Paludibacter	22.7606	3.6752	0.617778	5.94907	2.7e-09	4.62e-08	Enriched	8.56864
14	Fluviicola	19.2781	4.54479	1.85598	2.44873	0.014336	0.0518627	Enriched	1.84357
15	Leucobacter	12.3738	2.63617	0.664366	3.96794	7.25e-05	0.00054497	Enriched	4.13966
16	Sedimentibacter	18.9995	7.71428	1.84186	4.18831	2.81e-05	0.000255275	Enriched	4.55129
17	Renibacterium	13.9299	2.53843	0.541194	4.69042	2.73e-06	2.97e-05	Enriched	5.56384
18	Stenotrophomonas	14.8376	5.28412	0.972131	5.4356	5.46e-08	7.94e-07	Enriched	7.26281
19	Anaerovorax	9.63429	6.71517	1.02986	6.52045	7.01e-11	1.91e-09	Enriched	10.1543
20	Yersinia	9.14287	6.64614	1.11785	5.94546	2.76e-09	4.62e-08	Enriched	8.55909
21	Ewingella	9.33874	6.67967	1.29241	5.16837	2.36e-07	3.22e-06	Enriched	6.62709
22	Oxalophagus	5.86662	2.11828	0.767281	2.76076	0.00576666	0.0241578	Enriched	2.23908
23	Aeromonas	4.42963	3.61096	1.01621	3.55335	0.000380363	0.00241316	Enriched	3.4198
24	Pseudogulbenkiania	4.16755	4.54896	1.14642	3.96796	7.25e-05	0.00054497	Enriched	4.13966
25	Dokdonella	4.2881	2.17663	0.751905	2.89481	0.00379385	0.0168788	Enriched	2.42092
26	Chryseobacterium	3.16997	2.04877	0.948271	2.16053	0.0307318	0.089327	Enriched	1.51241
27	Clostridium_XlVa	2.68578	4.87935	1.16768	4.17868	2.93e-05	0.000255679	Enriched	4.53313
28	Sunxiuqinia	2.50726	4.24862	1.16865	3.63548	0.000277461	0.0018902	Enriched	3.5568
29	Gracilibacter	2.88359	4.40564	1.24562	3.5369	0.00040486	0.00245165	Enriched	3.3927
30	Brevibacillus	2.61803	4.7706	1.15848	4.11798	3.82e-05	0.000320467	Enriched	4.41794
31	Psychrosinus	2.39024	3.51577	1.27624	2.75478	0.00587323	0.0241578	Enriched	2.23112
32	Aneurinibacillus	2.28956	4.62975	1.34597	3.43971	0.000582331	0.0031737	Enriched	3.23483
33	Comamonas	2.26823	4.6195	1.4312	3.22771	0.00124784	0.00618248	Enriched	2.90384
34	Fervidicella	1.93822	4.4136	1.2961	3.4053	0.000660907	0.00343042	Enriched	3.17986
35	Clostridium_III	1.52734	4.08613	1.46732	2.78475	0.00535685	0.0228979	Enriched	2.27109
36	Obesumbacterium	1.32515	3.85919	1.76012	2.19258	0.0283379	0.0850394	Enriched	1.54763

## Sheet: Table S2-2
Table S2-2. The enrichment and depletion patterns of the early inoculation in rhizosphere at the tillering stage
	Features	baseMean	log2FoldChange	lfcSE	stat	pvalue	padj	group
1	Melioribacter	151.212	-2.06433	0.132155	-15.6206	5.27e-55	5.46e-53	Depleted
2	Ferrovum	41.3561	-2.24949	0.235393	-9.55632	1.22e-21	4.21e-20	Depleted
3	Pelobacter	23.0676	-2.02085	0.300377	-6.72771	1.72e-11	2.74e-10	Depleted
4	Pantoea	20.9929	-2.15589	0.323268	-6.66907	2.57e-11	3.81e-10	Depleted
5	Acidithiobacillus	15.2124	-2.90824	0.687453	-4.23046	2.33e-05	0.000150804	Depleted
6	Prolixibacter	8.05898	-3.44855	0.876645	-3.9338	8.36e-05	0.000494515	Depleted
7	Simkania	3.94043	-2.83928	0.780959	-3.63563	0.000277301	0.00151056	Depleted
8	Desulfopila	4.39225	-3.30747	0.774166	-4.2723	1.93e-05	0.000129184	Depleted
9	Holophaga	3.39312	-2.95245	0.780989	-3.78041	0.000156573	0.000875965	Depleted
10	Flectobacillus	2.13972	-4.49126	1.06337	-4.22362	2.4e-05	0.000150804	Depleted
11	Dyadobacter	1.69469	-2.84995	1.05574	-2.69949	0.00694457	0.0256701	Depleted
12	Brucella	1.24648	-3.69898	1.24905	-2.96142	0.00306221	0.01219	Depleted
13	Duganella	0.913974	-2.46453	1.25703	-1.96059	0.0499269	0.130821	Depleted
1	Arthrobacter	1439.25	2.12287	0.107801	19.6925	2.5e-86	5.18e-84	Enriched
2	Dechloromonas	52.821	2.93611	0.218286	13.4508	3.05e-41	2.1e-39	Enriched
3	Bacillus	25.588	2.71577	0.290678	9.3429	9.37e-21	2.43e-19	Enriched
4	Simplicispira	20.228	2.95798	0.323302	9.14928	5.73e-20	1.32e-18	Enriched
5	Pseudomonas	12.7061	2.85161	0.652272	4.37181	1.23e-05	8.5e-05	Enriched
6	Azospira	10.165	3.05396	0.488389	6.25313	4.02e-10	5.55e-09	Enriched
7	Clostridium_sensu_stricto	8.16597	2.61654	0.490471	5.33475	9.57e-08	9e-07	Enriched
8	Planococcus	8.97231	4.45051	0.660673	6.73632	1.62e-11	2.74e-10	Enriched
9	Sunxiuqinia	7.32247	5.04209	0.825198	6.11016	9.95e-10	1.21e-08	Enriched
10	Xanthomonas	5.00479	4.16993	0.819489	5.08845	3.61e-07	3.11e-06	Enriched
11	Microvirgula	4.03529	5.76724	0.973878	5.92193	3.18e-09	3.66e-08	Enriched
12	Flexivirga	3.06351	2.32755	0.718676	3.23867	0.0012009	0.00507321	Enriched
13	Pseudogulbenkiania	2.43479	4.72118	1.05865	4.45961	8.21e-06	5.86e-05	Enriched
14	Shinella	1.74678	3.13259	1.06478	2.94202	0.00326083	0.0124998	Enriched
15	Demequina	1.15015	2.54077	1.18003	2.15315	0.0313068	0.0906654	Enriched
16	Ammoniphilus	0.926182	3.18993	1.29899	2.45571	0.0140608	0.0461998	Enriched
17	Mangrovibacterium	1.12236	3.93485	1.21198	3.24662	0.00116783	0.00507321	Enriched
18	Tumebacillus	0.786935	2.89363	1.4264	2.02863	0.0424962	0.11729	Enriched

## Sheet: Table S2-3
Table S2-3. The enrichment and depletion patterns of the early inoculation in rhizosphere at the booting stage
	Features	baseMean	log2FoldChange	lfcSE	stat	pvalue	padj	group
1	Niveispirillum	70.1877	-4.75785	1.63608	-2.90808	0.00363653	0.0426074	Depleted
2	Flavobacterium	74.5676	-4.83606	1.05848	-4.56886	4.9e-06	0.000294237	Depleted
3	Lacibacter	34.9654	-2.19209	0.712484	-3.07668	0.00209317	0.0313975	Depleted
4	Kinneretia	20.4411	-2.83838	1.18945	-2.38629	0.0170193	0.0988217	Depleted
5	Zoogloea	21.0954	-2.12574	0.579464	-3.66846	0.000244012	0.00732035	Depleted
6	Rubrivivax	15.9435	-2.38813	0.603675	-3.95598	7.62e-05	0.00342995	Depleted
7	Acidovorax	13.9559	-2.97493	1.08645	-2.73821	0.00617755	0.0555979	Depleted
8	Pleomorphomonas	9.81473	-2.53757	0.724895	-3.5006	0.000464204	0.0119367	Depleted
9	Propionivibrio	9.43933	-4.12836	0.779343	-5.29723	1.18e-07	1.06e-05	Depleted
10	Pelomonas	10.7723	-2.37014	0.992703	-2.38756	0.0169605	0.0988217	Depleted
11	Cellvibrio	5.29986	-2.51785	0.754939	-3.33517	0.00085248	0.0153446	Depleted
12	Ensifer	6.9441	-3.32744	0.991709	-3.35526	0.000792905	0.0153446	Depleted
13	Paracoccus	5.18058	-4.09152	1.08314	-3.77746	0.000158438	0.00570379	Depleted
14	Prosthecomicrobium	3.91953	-3.01361	1.04084	-2.89535	0.00378732	0.0426074	Depleted
15	Yersinia	3.36734	-2.73801	1.12155	-2.44127	0.0146359	0.0975727	Depleted
16	Simkania	2.37085	-2.93816	1.23662	-2.37595	0.0175037	NA	Depleted
17	Demequina	3.21112	-2.55093	1.25209	-2.03735	0.0416152	0.202452	Depleted
18	Thauera	3.12142	-4.42784	1.59848	-2.77003	0.0056052	0.0552	Depleted
19	Rhodoluna	2.26086	-4.58415	1.89047	-2.42488	0.0153136	NA	Depleted
20	Aquimonas	2.05399	-4.45015	1.5092	-2.94869	0.00319125	NA	Depleted
21	Renibacterium	1.72451	-3.12649	1.27917	-2.44415	0.0145195	NA	Depleted
22	Achromobacter	1.03415	-2.90508	1.42932	-2.03249	0.0421037	NA	Depleted
1	Pseudogulbenkiania	26.3929	4.50694	0.62123	7.25487	4.02e-13	7.24e-11	Enriched
2	Duganella	36.5176	2.67236	0.771914	3.46199	0.000536196	0.0120644	Enriched
3	Deinococcus	9.62448	3.33306	1.03825	3.21027	0.00132612	0.0217002	Enriched
4	Aureispira	1.01262	3.51712	1.76905	1.98815	0.0467956	NA	Enriched
5	Kitasatospora	1.40057	3.15712	1.53546	2.05614	0.0397691	NA	Enriched
6	Cupriavidus	1.15602	2.86781	1.28074	2.23918	0.0251444	NA	Enriched

## Sheet: Table S2-4
Table S2-4. The enrichment and depletion patterns of the early inoculation in rhizosphere at the maturiyt stage
	Features	baseMean	log2FoldChange	lfcSE	stat	pvalue	padj	group
1	Acinetobacter	189.129	-2.03799	0.152838	-13.3343	1.46e-40	3.95e-38	Depleted
2	Stenotrophomonas	43.5257	-5.26723	0.403495	-13.054	6.03e-39	8.14e-37	Depleted
3	Pantoea	10.9394	-2.25081	0.455845	-4.93767	7.91e-07	7.36e-06	Depleted
4	Kineosporia	8.19948	-2.25409	0.451084	-4.99705	5.82e-07	5.82e-06	Depleted
5	Mangrovibacterium	8.49152	-3.67854	0.561165	-6.55517	5.56e-11	1e-09	Depleted
6	Azospira	7.78193	-3.37068	0.56475	-5.96844	2.4e-09	3.23e-08	Depleted
7	Clostridium_III	3.77695	-2.22026	0.649292	-3.41951	0.000627344	0.00313672	Depleted
8	Sphingobacterium	2.33167	-2.30087	1.03781	-2.21705	0.0266197	0.0799719	Depleted
9	Desulfonatronobacter	2.24396	-5.02959	1.12735	-4.46142	8.14e-06	6.47e-05	Depleted
10	Anaerobacterium	2.25727	-3.95671	1.1346	-3.48733	0.000487873	0.00258286	Depleted
11	Desulfosalsimonas	1.75863	-4.64603	1.25709	-3.69584	0.000219158	0.00128636	Depleted
12	Clavibacter	1.17718	-2.74087	1.14744	-2.38869	0.0169087	0.0563624	Depleted
13	Emticicia	1.30075	-2.51917	1.2302	-2.04777	0.0405827	0.105359	Depleted
1	Magnetospirillum	50.9137	2.03532	0.218986	9.29432	1.48e-20	1e-18	Enriched
2	Thermomonas	24.1991	2.90445	0.379889	7.64551	2.08e-14	7.02e-13	Enriched
3	Holophaga	29.9119	2.36594	0.712022	3.32284	0.000891063	0.00437431	Enriched
4	Azonexus	15.8238	4.18934	0.565452	7.40883	1.27e-13	2.87e-12	Enriched
5	Phaeodactylibacter	11.8559	6.68777	0.894385	7.47751	7.57e-14	2.27e-12	Enriched
6	Shinella	13.3055	2.39119	0.409476	5.83963	5.23e-09	6.73e-08	Enriched
7	Desulfomonile	5.438	2.50717	0.638281	3.92801	8.57e-05	0.000537823	Enriched
8	Ktedonobacter	2.97924	2.59966	0.981615	2.64835	0.00808857	0.0307593	Enriched
9	Amaricoccus	2.86426	2.58499	0.883718	2.92512	0.00344318	0.0149945	Enriched
10	Kinneretia	2.57479	2.37286	0.909633	2.6086	0.00909145	0.0327292	Enriched
11	Turneriella	1.68705	2.52358	1.21409	2.07858	0.0376559	0.100664	Enriched

## Sheet: Table S2-5
Table S2-5. The enrichment and depletion patterns of the early inoculation in root at the seedling stage
	Features	baseMean	log2FoldChange	lfcSE	stat	pvalue	padj	group
1	Pantoea	4279.4	-2.53632	0.587114	-4.31997	1.56e-05	0.000117748	Depleted
2	Stenotrophomonas	253.197	-3.05312	1.02762	-2.97107	0.00296768	0.0098527	Depleted
3	Rhizobium	39.8332	-2.20746	0.634459	-3.47928	0.00050276	0.00231828	Depleted
4	Acidovorax	15.314	-6.09746	1.54919	-3.9359	8.29e-05	0.000458631	Depleted
5	Serratia	14.1711	-4.0303	0.951701	-4.23484	2.29e-05	0.000158192	Depleted
6	Luteimicrobium	3.99085	-4.54319	2.03667	-2.2307	0.0257012	0.0666624	Depleted
7	Kineococcus	4.74548	-6.47418	1.56102	-4.14739	3.36e-05	0.000199367	Depleted
1	Herbaspirillum	965.736	2.81177	0.423945	6.63241	3.3e-11	3.92e-10	Enriched
2	Sideroxydans	287.276	3.57962	0.520525	6.87694	6.12e-12	8.46e-11	Enriched
3	Bacillus	206.474	9.55781	1.12991	8.45887	2.7e-17	2.24e-15	Enriched
4	Pandoraea	225.609	3.57233	0.443213	8.06007	7.63e-16	2.11e-14	Enriched
5	Chitinophaga	169.343	8.5761	1.10595	7.75448	8.87e-15	1.47e-13	Enriched
6	Massilia	191.483	2.66904	0.541711	4.92706	8.35e-07	7.7e-06	Enriched
7	Xanthomonas	164.424	7.33246	0.885234	8.28307	1.2e-16	4.98e-15	Enriched
8	Simplicispira	132.873	5.48428	0.685208	8.00381	1.21e-15	2.5e-14	Enriched
9	Thiomonas	72.5578	3.53528	0.735947	4.80372	1.56e-06	1.29e-05	Enriched
10	Azospirillum	57.406	2.46793	0.765163	3.22536	0.00125813	0.00474659	Enriched
11	Azospira	36.7206	7.79118	1.26815	6.14374	8.06e-10	8.36e-09	Enriched
12	Arthrobacter	22.9362	2.59823	0.678917	3.82703	0.000129701	0.000672823	Enriched
13	Ferritrophicum	21.4157	2.59016	0.86137	3.00703	0.00263817	0.00912368	Enriched
14	Geobacter	12.7216	4.01807	1.2033	3.3392	0.000840194	0.00332077	Enriched
15	Phenylobacterium	6.84495	2.2355	1.09391	2.0436	0.0409933	0.0993212	Enriched
16	Aquaspirillum	7.88942	3.29932	1.09426	3.0151	0.0025689	0.00912368	Enriched
17	Clostridium_sensu_stricto	8.75578	4.92916	1.36719	3.60531	0.00031178	0.00152222	Enriched
18	Aquincola	6.0666	4.39327	1.27712	3.43998	0.000581754	0.00254134	Enriched
19	Planococcus	4.03726	4.61314	1.37256	3.36096	0.000776707	0.00322333	Enriched
20	Geothrix	5.28626	3.43532	1.38485	2.48064	0.0131147	0.036284	Enriched
21	Neorhizobium	3.27537	3.47326	1.37831	2.51995	0.0117373	0.0335929	Enriched
22	Aneurinibacillus	2.7228	4.04597	1.9885	2.03469	0.0418824	0.0993212	Enriched
23	Desulfosporosinus	4.29737	4.65416	1.65813	2.80687	0.00500258	0.0153783	Enriched

## Sheet: Table S2-6
Table S2-6. The enrichment and depletion patterns of the early inoculation in root at the tillering stage
	Features	baseMean	log2FoldChange	lfcSE	stat	pvalue	padj	group
1	Ktedonobacter	30.1843	-7.21448	2.06248	-3.49796	0.000468837	0.00426901	Depleted
2	Pelobacter	10.2128	-5.6473	1.12899	-5.00209	5.67e-07	1.74e-05	Depleted
3	Ferrovum	7.91454	-3.50076	0.939528	-3.72609	0.000194476	0.00212534	Depleted
4	Melioribacter	2.36294	-2.95477	1.0989	-2.68885	0.00716993	0.0365666	Depleted
1	unassigned	13842.5	3.87837	0.64047	6.0555	1.4e-09	5.35e-08	Enriched
2	Acinetobacter	1901.19	3.23969	0.504426	6.42252	1.34e-10	6.84e-09	Enriched
3	Simplicispira	82.7522	3.54814	0.830448	4.27256	1.93e-05	0.000295661	Enriched
4	Azospirillum	46.5779	2.37249	0.967482	2.45223	0.0141972	0.0603383	Enriched
5	Pleomorphomonas	44.2972	6.2578	1.50512	4.15768	3.21e-05	0.000447171	Enriched
6	Caulobacter	43.4182	3.07693	1.07986	2.84937	0.00438061	0.0279264	Enriched
7	Catenulispora	34.2477	4.04168	1.15004	3.51439	0.000440768	0.00426901	Enriched
8	Shinella	29.8482	4.4023	0.665655	6.61349	3.75e-11	2.87e-09	Enriched
9	Flavobacterium	26.3673	5.95487	2.24596	2.65137	0.00801671	0.0383299	Enriched
10	Aeromonas	12.2413	5.86952	1.42845	4.10901	3.97e-05	0.000506622	Enriched
11	Neorhizobium	9.2808	2.21096	0.702969	3.14518	0.00165985	0.0120932	Enriched
12	Demequina	9.79088	3.75719	0.99849	3.76287	0.000167971	0.00197689	Enriched
13	Chitinophaga	9.18315	5.42524	1.26285	4.29602	1.74e-05	0.000295614	Enriched
14	Azoarcus	5.38129	2.14534	0.665053	3.22582	0.00125612	0.00960931	Enriched
15	Buttiauxella	5.45135	6.08643	1.3115	4.64081	3.47e-06	6.64e-05	Enriched
16	Renibacterium	3.99474	2.24991	0.829876	2.71114	0.00670514	0.0353754	Enriched
17	Propionivibrio	4.14153	4.05068	1.37436	2.94732	0.00320542	0.021323	Enriched
18	Streptacidiphilus	4.15979	3.37148	1.5072	2.23692	0.0252918	0.101833	Enriched
19	Vasilyevaea	3.20444	2.02002	0.848045	2.38197	0.0172201	0.0712076	Enriched
20	Halothiobacillus	4.14428	6.15953	1.82365	3.37759	0.000731236	0.00588838	Enriched
21	Tumebacillus	3.96231	5.58968	1.61315	3.46507	0.000530087	0.00450574	Enriched
22	Clostridium_XlVa	2.45914	4.90447	1.79684	2.7295	0.00634313	0.0346607	Enriched
23	Bosea	2.89474	3.20553	1.21472	2.63891	0.00831741	0.0385625	Enriched
24	Planococcus	2.35608	2.40435	0.934058	2.57409	0.0100505	0.0452273	Enriched
25	Herminiimonas	2.35387	2.12968	1.01124	2.10601	0.0352039	0.129314	Enriched
26	Comamonas	1.66188	3.80756	1.08948	3.49485	0.000474335	0.00426901	Enriched

## Sheet: Table S2-7
Table S2-7. The enrichment and depletion patterns of the early inoculation in root at the booting stage
	Features	baseMean	log2FoldChange	lfcSE	stat	pvalue	padj	group
1	Geobacter	1137.11	-2.01063	0.850337	-2.3645	0.0180543	0.103167	Depleted
2	Tolumonas	217.587	-2.9731	0.679985	-4.3723	1.23e-05	0.00196707	Depleted
3	Pelobacter	69.3283	-2.55164	0.997795	-2.55728	0.0105493	0.0759626	Depleted
4	Actinospica	55.4787	-3.94459	0.997961	-3.95265	7.73e-05	0.00247334	Depleted
5	Ferritrophicum	21.1953	-2.2452	0.933586	-2.40492	0.0161759	0.0999163	Depleted
6	Demequina	8.67238	-2.1337	1.07417	-1.98637	0.0469923	0.198011	Depleted
7	Acidothermus	7.13531	-2.3831	0.762462	-3.12553	0.00177483	0.0283573	Depleted
8	Methylobacillus	3.74067	-2.37828	1.18411	-2.00849	0.0445917	0.198011	Depleted
9	Syntrophobacter	2.62753	-3.31777	1.30351	-2.54526	0.0109196	0.0759626	Depleted
10	Methylobacterium	2.77511	-3.18952	1.48937	-2.14152	0.0322322	0.156277	Depleted
1	Dechloromonas	405.549	2.48249	0.934769	2.65572	0.00791385	0.0703454	Enriched
2	Herbaspirillum	354.115	2.49303	0.919918	2.71006	0.00672716	0.0637386	Enriched
3	Piscinibacter	185.569	3.83617	0.960188	3.99523	6.46e-05	0.00247334	Enriched
4	Duganella	134.105	3.55028	1.02543	3.46225	0.000535675	0.012244	Enriched
5	Chitinimonas	24.2431	2.10991	0.681098	3.09781	0.00194957	0.0283573	Enriched
6	Aggregicoccus	15.1927	2.21013	0.793706	2.78457	0.0053598	0.0571712	Enriched
7	Pelomonas	11.6558	2.77165	0.851014	3.25688	0.00112645	0.0200258	Enriched
8	Chondromyces	15.8555	3.4425	1.16142	2.96404	0.0030363	0.0404839	Enriched
9	Rubrivivax	5.46681	2.26459	0.812671	2.7866	0.00532645	0.0571712	Enriched
10	Blastomonas	6.21588	5.32656	1.27898	4.1647	3.12e-05	0.00247334	Enriched
11	Terrimonas	5.11466	3.33184	1.14597	2.90743	0.00364408	0.0448502	Enriched
12	Pedomicrobium	3.66051	2.24903	0.867649	2.59209	0.00953934	0.0759626	Enriched
13	Fluviicola	2.8385	4.20718	1.19867	3.50987	0.000448322	0.0119552	Enriched
14	Variovorax	3.37901	3.18628	1.48333	2.14806	0.0317089	0.156277	Enriched
15	Nitrospira	2.30018	3.44959	1.56912	2.19842	0.027919	0.148901	Enriched
16	Thauera	1.48264	4.22828	2.12395	1.99077	0.0465065	NA	Enriched

## Sheet: Table S2-8
Table S2-8. The enrichment and depletion patterns of the early inoculation in root at the maturity stage
	Features	baseMean	log2FoldChange	lfcSE	stat	pvalue	padj	group	pvalue_log10
1	Desulfosporosinus	1251.41	-3.2308	0.866712	-3.72765	0.000193272	0.00178337	Depleted	3.71383
2	Desulfitobacterium	523.383	-2.32405	0.757877	-3.06652	0.00216563	0.00955704	Depleted	2.66441
3	Desulfocapsa	372.412	-2.60785	0.535131	-4.87329	1.1e-06	3.18e-05	Depleted	5.95861
4	Rhodoferax	167.054	-2.12908	0.64101	-3.32145	0.000895516	0.00534676	Depleted	3.04793
5	Haliangium	182.762	-2.59171	0.683418	-3.79228	0.000149267	0.00144292	Depleted	3.82604
6	Azospirillum	114.353	-3.04476	0.507339	-6.00142	1.96e-09	1.99e-07	Depleted	8.70774
7	Holophaga	73.6982	-2.4291	0.431669	-5.62724	1.83e-08	1.24e-06	Depleted	7.73755
8	Desulfoprunum	70.684	-2.16706	0.506717	-4.27667	1.9e-05	0.000275077	Depleted	4.72125
9	Lacihabitans	30.1402	-3.49132	1.18354	-2.94991	0.0031787	0.0129055	Depleted	2.49775
10	Pedomicrobium	27.0159	-2.13637	0.508204	-4.20377	2.63e-05	0.000355258	Depleted	4.58004
11	Lacibacter	32.1033	-4.24709	0.916295	-4.63507	3.57e-06	8.05e-05	Depleted	5.44733
12	Prosthecomicrobium	21.9835	-2.49966	0.520934	-4.79842	1.6e-06	4.06e-05	Depleted	5.79588
13	Aquincola	13.7541	-2.12651	0.484795	-4.38642	1.15e-05	0.000212655	Depleted	4.9393
14	Rubrivivax	16.2523	-3.02276	0.867494	-3.48447	0.000493111	0.00357505	Depleted	3.30706
15	Magnetospirillum	12.7838	-2.053	0.710478	-2.8896	0.00385726	0.0142368	Depleted	2.41372
16	Niveispirillum	19.2995	-6.31893	1.00192	-6.30682	2.85e-10	5.78e-08	Depleted	9.54516
17	Sporobacter	7.56013	-2.31344	0.748156	-3.0922	0.00198681	0.00934647	Depleted	2.70184
18	Vasilyevaea	4.96349	-2.3019	0.793638	-2.90044	0.00372634	0.0140083	Depleted	2.42872
19	Methylophilus	5.29467	-2.38205	0.780461	-3.0521	0.00227245	0.00981504	Depleted	2.64351
20	Methyloversatilis	5.34364	-3.33078	0.959809	-3.47026	0.000519959	0.00363971	Depleted	3.28403
21	Oxalicibacterium	7.05401	-3.56812	1.06712	-3.34369	0.000826718	0.00524449	Depleted	3.08264
22	Phreatobacter	6.25663	-6.09778	1.56595	-3.89397	9.86e-05	0.00105363	Depleted	4.00612
23	Ancylobacter	4.29594	-4.48876	1.0109	-4.44034	8.98e-06	0.000182327	Depleted	5.04672
24	Yersinia	3.67657	-4.91527	1.24825	-3.93773	8.23e-05	0.000927677	Depleted	4.0846
25	Xanthobacter	3.2179	-3.35526	1.14902	-2.92011	0.00349909	0.0135955	Depleted	2.45605
26	Desulfovirga	3.63044	-3.83084	1.4117	-2.71365	0.00665473	0.0237002	Depleted	2.17687
27	Pseudogulbenkiania	2.13155	-3.29842	1.33235	-2.47565	0.0132995	0.0421842	Depleted	1.87617
28	Psychrosinus	3.19389	-5.05313	1.92323	-2.62742	0.00860338	0.0286309	Depleted	2.06533
29	Emticicia	3.11406	-5.55147	1.74618	-3.1792	0.0014768	0.00810245	Depleted	2.83068
30	Desulfonatronobacter	2.71321	-5.79974	1.33257	-4.3523	1.35e-05	0.000227901	Depleted	4.86967
1	Acinetobacter	1383.59	3.272	0.843248	3.88024	0.000104355	0.0010592	Enriched	3.98149
2	Ktedonobacter	175.198	5.02667	0.965636	5.20556	1.93e-07	6.54e-06	Enriched	6.71444
3	Dechloromonas	174.826	2.92573	0.536433	5.45404	4.92e-08	2.5e-06	Enriched	7.30803
4	Ferritrophicum	152.722	2.02595	0.836577	2.42171	0.0154478	0.0461162	Enriched	1.81113
5	Thiobacillus	80.9859	2.35994	0.777621	3.03482	0.00240678	0.0101787	Enriched	2.61856
6	Acidovorax	41.4107	3.04762	0.964354	3.16027	0.00157621	0.00830237	Enriched	2.80239
7	Chondromyces	28.404	2.13814	0.87657	2.43921	0.0147192	0.0445971	Enriched	1.83211
8	Legionella	23.5255	2.71275	0.511877	5.29961	1.16e-07	4.71e-06	Enriched	6.93554
9	Acidisoma	20.611	2.16453	0.54233	3.99116	6.58e-05	0.000785141	Enriched	4.18177
10	Clostridium_III	15.1896	4.24936	1.18743	3.57861	0.000345427	0.0025971	Enriched	3.46164
11	Acidothermus	15.9161	2.15792	0.654399	3.29755	0.000975312	0.00565681	Enriched	3.01086
12	Flavihumibacter	13.213	2.14966	0.695966	3.08874	0.00201007	0.00934647	Enriched	2.69679
13	Lysobacter	16.7248	5.02434	1.35872	3.69785	0.000217437	0.00183915	Enriched	3.66267
14	Propionicimonas	12.3758	3.2353	1.0548	3.06721	0.00216069	0.00955704	Enriched	2.66541
15	Pelomonas	10.2619	2.01513	0.62543	3.22199	0.00127303	0.00717847	Enriched	2.89516
16	Sulfuricurvum	7.05813	5.23387	1.289	4.0604	4.9e-05	0.000621537	Enriched	4.3098
17	Sporichthya	7.57575	2.55161	0.69581	3.66711	0.000245309	0.00199191	Enriched	3.61029
18	Neochlamydia	8.34727	2.70642	0.729641	3.70925	0.000207872	0.00183469	Enriched	3.6822
19	Cystobacter	4.01274	3.35735	0.99616	3.37029	0.000750896	0.00491716	Enriched	3.12442
20	Nitrospira	3.38015	3.05602	1.33002	2.29773	0.0215773	0.0600027	Enriched	1.666
21	Jatrophihabitans	4.28278	2.10192	0.857196	2.45209	0.0142031	0.0436853	Enriched	1.84762
22	Escherichia/Shigella	2.30886	3.62864	1.47937	2.45283	0.0141737	0.0436853	Enriched	1.84852
23	Amaricoccus	2.62391	3.27288	1.06041	3.08642	0.00202584	0.00934647	Enriched	2.6934
24	Solirubrobacter	1.72231	3.2171	1.34658	2.38909	0.0168903	0.0489818	Enriched	1.77236
25	Cryobacterium	2.07977	2.26316	1.10909	2.04056	0.041295	0.100793	Enriched	1.3841
26	Thauera	2.10273	3.43256	1.42411	2.41032	0.0159385	0.0468916	Enriched	1.79755
27	Aciditerrimonas	1.16248	2.65491	1.34651	1.9717	0.0486443	NA	Enriched	1.31297

## Sheet: Table S2-9
Table S2-9. The enrichment and depletion patterns of the early inoculation in stem at the seedling stage
	Features	baseMean	log2FoldChange	lfcSE	stat	pvalue	padj	group
1	Nevskia	73.8792	-2.14442	0.632248	-3.39174	0.000694499	0.00342909	Depleted
2	Brucella	21.1618	-2.05712	0.681755	-3.01738	0.00254968	0.0106013	Depleted
3	Alkanibacter	6.98982	-3.03902	1.22018	-2.49063	0.0127517	0.0391527	Depleted
4	Thiobacillus	2.68848	-3.99265	1.65478	-2.4128	0.0158305	0.0463189	Depleted
1	unassigned	237.418	2.47139	0.596648	4.14212	3.44e-05	0.000194178	Enriched
2	Xanthomonas	265.195	11.2836	1.09397	10.3144	6.07e-25	4.55e-23	Enriched
3	Simplicispira	265.383	9.33397	0.910402	10.2526	1.15e-24	4.55e-23	Enriched
4	Herbaspirillum	129.755	4.50035	0.636839	7.0667	1.59e-12	2.51e-11	Enriched
5	Bacillus	140.83	8.03379	0.970192	8.28062	1.23e-16	2.42e-15	Enriched
6	Arthrobacter	71.4592	5.52768	0.79456	6.95692	3.48e-12	4.58e-11	Enriched
7	Azospirillum	49.6991	6.1882	0.903335	6.8504	7.36e-12	8.31e-11	Enriched
8	Sphingobacterium	60.8316	8.20963	0.976571	8.40658	4.22e-17	1.11e-15	Enriched
9	Rhodanobacter	31.1963	2.15121	0.811003	2.65253	0.00798911	0.0274409	Enriched
10	Pandoraea	33.202	2.14396	0.664083	3.22845	0.00124464	0.00578392	Enriched
11	Sideroxydans	33.9338	6.65971	0.983658	6.77035	1.28e-11	1.27e-10	Enriched
12	Rhizobium	20.9329	3.91109	0.752251	5.19918	2e-07	1.58e-06	Enriched
13	Dechloromonas	22.4802	4.66239	0.887936	5.25081	1.51e-07	1.33e-06	Enriched
14	Leifsonia	10.5011	2.51054	0.880017	2.85283	0.00433311	0.0171158	Enriched
15	Cellulomonas	11.3677	5.9813	1.2933	4.62483	3.75e-06	2.47e-05	Enriched
16	Thiomonas	11.2758	3.28734	1.19536	2.75008	0.00595802	0.0224135	Enriched
17	Gemmatimonas	4.69907	2.90513	1.31282	2.2129	0.0269047	0.0759097	Enriched
18	Yersinia	6.86776	6.8077	1.40117	4.85858	1.18e-06	8.49e-06	Enriched
19	Salinibacterium	4.04131	2.73674	1.29069	2.12037	0.0339747	0.0874644	Enriched
20	Variovorax	3.6537	5.95842	1.5351	3.88145	0.000103837	0.000546875	Enriched
21	Azospira	3.17896	4.59186	2.23049	2.05868	0.0395249	0.097577	Enriched
22	Mesorhizobium	2.99193	4.52873	1.49992	3.01932	0.00253339	0.0106013	Enriched
23	Azonexus	3.47334	4.43781	1.63821	2.70894	0.00674981	0.024238	Enriched
24	Aquincola	2.92869	3.4602	1.63504	2.11627	0.0343215	0.0874644	Enriched
25	Ewingella	1.56165	4.6171	2.33608	1.97644	0.0481054	0.114037	Enriched
26	Pseudogulbenkiania	2.42441	5.15534	2.07299	2.48691	0.0128857	0.0391527	Enriched
27	Rhodococcus	1.43208	4.04496	1.84905	2.18759	0.0286992	0.0781806	Enriched

## Sheet: Table S2-10
Table S2-10. The enrichment and depletion patterns of the early inoculation in stem at the tillering stage
	Features	baseMean	log2FoldChange	lfcSE	stat	pvalue	padj	group
1	Rhodococcus	491.839	-8.07251	0.745752	-10.8247	2.63e-27	1.13e-25	Depleted
2	Patulibacter	4.3613	-3.2449	1.35241	-2.39934	0.0164245	0.0784727	Depleted
3	Dietzia	4.36722	-3.51167	1.36649	-2.56984	0.0101745	0.0546879	Depleted
4	Kocuria	2.5581	-2.90543	1.40454	-2.06859	0.0385843	0.13826	Depleted
1	Pseudomonas	4238.32	7.30428	1.28868	5.66803	1.44e-08	3.11e-07	Enriched
2	Conexibacter	45.7054	2.92999	0.624812	4.6894	2.74e-06	2.95e-05	Enriched
3	Rhizobium	28.6956	2.21005	0.76039	2.90647	0.00365536	0.0261968	Enriched
4	Shinella	11.4396	6.3723	1.21227	5.25651	1.47e-07	2.1e-06	Enriched
5	Neorhizobium	2.97099	3.5924	1.26726	2.83477	0.00458582	0.02817	Enriched

[truncated: 2 more sheets: Table S2-11, Table S2-12]
